# Supplementary material for: TALPID3 and ANKRD26 selectively orchestrate FBF1 localization and cilia gating
Source: Nat Commun. 2020 May 4;11:2196. doi: 10.1038/s41467-020-16042-w (PMC7198521; doi:10.1038/s41467-020-16042-w)
Supplement: Supplementary file 4 — Source Data [file 41467_2020_16042_MOESM4_ESM.xlsx]

## Sheet: Fig. 1c
Dyf filling ratio of amphid cilia(n=100)						Dyf filling ratio of phasmid cilia(n=100)
WT	-	+	Total	%		WT	-	+	Total	%
1	3	97	100	97		1	0	100	100	100
2	0	100	100	100		2	2	98	100	98
3	0	100	100	100		3	0	100	100	100
jhu511	-	+	Total	%		jhu511	-	+	Total	%
1	30	70	100	70		1	54	46	100	46
2	20	80	100	80		2	50	50	100	50
3	24	76	100	76		3	48	52	100	52
jhu511 rescue	-	+	Total	%		jhu511 rescue	-	+	Total	%
1	6	94	100	94		1	8	92	100	92
2	8	92	100	92		2	5	95	100	95
3	4	96	100	96		3	5	95	100	95

## Sheet: Fig. 1d
Relative OSM-6::GFP intensity of amphid cilia					Relative OSM-6::GFP intensity of phasmid cilia
WT	talp-3				WT	talp-3
0.968353	0.554941				0.996097	0.665103
0.952159	0.570565				1.00916	0.712586
1.02267	0.536927				0.999527	0.741571
1.0713	0.544635				0.974074	0.639152
1.04193	0.479757				1.02143	0.661713
1.03627	0.623862				0.879383	0.656616
0.91348	0.577476				0.998349	0.617279
1.04986	0.563093				1.0978	0.662005
1.02464	0.54939				1.0352	0.694253
1.08619	0.483749				1.1505	0.597121
0.934178	0.6128				1.1056	0.672452
0.966457	0.578885				1.08816	0.659137
0.98895	0.46233				1.26273	0.574371
1.02077	0.606233				0.877526	0.710974
0.983415	0.561919				0.950826	0.589187
1.02559	0.575111				0.936571	0.624913
1.00847	0.630806				0.994983	0.771473
1.02796	0.601679				0.83992	0.671574
0.987868	0.464686				0.912493	0.594979
1.00287	0.536013				0.937203	0.644968
0.890904	0.638295				1.07952	0.694435
1.02296	0.531107				1.10176	0.6372
0.948301	0.520658				0.98878	0.677928
0.912893	0.556652				1.19794	0.659698
1.03837	0.544785				0.880008	0.617769
0.874911	0.581636				1.08034	0.732681
1.04759	0.519651				1.064	0.657177
1.00513	0.545272				0.959447	0.752515
1.04739	0.513655				1.02055	0.733819
1.11335	0.481518				0.999124	0.684731
0.993537	0.548375				0.812279	0.694016
1.0488	0.521781				0.788478	0.664099
0.978492	0.576017				1.02454	0.682693
0.989244	0.507013				1.17681	0.678876
0.991902	0.594777				1.03013	0.662795
0.980899	0.537967				0.886796	0.668809
1.04383	0.578122				1.11811	0.561546
0.988304	0.5339				0.946954	0.721816
0.96982	0.561667				0.776893	0.655059

## Sheet: Fig. 2a
Dyf filling ratio of amphid cilia(n=100)						Dyf filling ratio of phasmid cilia(n=100)
WT	-	+	Total	%		WT	-	+	Total	%
1	2	98	100	98		1	1	99	100	99
2	1	99	100	99		2	0	100	100	100
3	0	100	100	100		3	0	100	100	100
talp-3	-	+	Total	%		talp-3	-	+	Total	%
1	28	72	100	72		1	50	50	100	50
2	29	71	100	71		2	48	52	100	52
3	33	67	100	67		3	46	54	100	54
ankr-26	-	+	Total	%		ankr-26	-	+	Total	%
1	2	98	100	98		1	1	99	100	99
2	3	97	100	97		2	4	96	100	96
3	3	97	100	97		3	0	100	100	100
talp-3;ankr-26	-	+	Total	%		talp-3;ankr-26	-	+	Total	%
1	99	1	100	1		1	99	1	100	1
2	98	2	100	2		2	97	3	100	3
3	100	0	100	0		3	99	1	100	1

## Sheet: Fig. 2b
Phasmid cilia length(μm)
WT	talp-3	ankr-26	talp-3;ankr-26
6.57	6.63	6.91	4.99
6.88	6.09	7.05	3.55
6.46	6.29	6.87	3.69
6.8	5.02	7.23	3.51
7.17	6.37	7.13	3.01
6.4	6.11	6.36	3.56
6.78	6.98	6.6	3.45
7.37	5.4	6.35	3.14
6.48	6.34	6.52	3.29
7.15	7.17	6.5	3.37
7.22	7.36	6.61	3.99
7.38	7.19	6.35	3.75
6.6	6.74	7.93	3.02
7.12	6.72	7.42	5.31
5.71	6.55	6.45	3.73
5.99	6.41	7.75	3.27
6.24	5.69	6.34	3.24
6.92	6.1	7.98	3.57
6.22	6.08	6.24	3.86
6.76	6.12	8.17	4.04
6.5	6.26	6.59	3.6
7.64	6.44	7.84	3.82
6.49	5.08	7.26	4.08
7.45	6.69	6.84	3.79
6.85	6.55	7.32	3.4
7.17	6.5	6.37	3.69
6.93	5.17	6.29	4.24
7.09	6.44	7.21	3.93
7.41	6.68	5.84	4.34
7.18	5.41	6.54	4.01

## Sheet: Fig. 2c
Relative Fluorescence intensity of OSM5::GFP								Relative Fluorescence intensity of IFT-20::GFP								Relative Fluorescence intensity of OSM-3::GFP
WT	talp-3	ankr-26	talp-3;ankr-26	dyf-19				WT	talp-3	ankr-26	talp-3;ankr-26	dyf-19				WT	talp-3	ankr-26	talp-3;ankr-26	dyf-19
0.986497	0.769852	0.757455	0.192225	0.226194				0.886633	0.593044	0.848483	0.115528	0.355596				0.838044	0.448349	0.805291	0.321694	0.0813029
1.05493	0.89365	0.807574	0.0840027	0.426854				1.19054	0.715348	1.17534	0.421166	0.139118				0.995459	0.631206	1.05007	0.0694507	0.157021
1.07612	0.57717	0.861886	0.345172	0.440101				0.876637	0.675311	1.09055	0.506746	0.279187				0.929334	0.320159	0.819392	0.0905651	0.0800985
1.16894	0.736656	1.24908	0.447537	0.193556				1.01386	0.752113	0.899075	0.104839	0.440984				1.23201	0.58514	0.954936	0.137708	0.360587
0.886942	0.781172	0.934135	0.214471	0.438012				0.981601	0.585818	0.664706	0.159728	0.0775361				0.803927	0.40855	1.09737	0.0866215	0.255878
0.916059	0.703228	1.12561	0.20401	0.219772				0.885632	0.840555	0.916398	0.478517	0.501698				1.27311	0.437914	0.823005	0.105157	0.0550191
0.80947	0.768358	1.27179	0.185385	0.342464				0.864228	0.721573	1.02088	0.157275	0.0746739				0.847946	0.521562	1.04142	0.125195	0.124821
0.624503	0.461458	1.25812	0.30752	0.263476				0.808271	0.935256	0.96341	0.417962	0.142831				1.37579	0.707649	0.844514	0.264575	0.0855663
1.17781	0.89851	0.944542	0.30827	0.349769				0.899767	0.927671	0.803314	0.267972	0.502132				1.22432	0.666699	1.20817	0.348991	0.321556
0.851773	0.4791	1.07767	0.332505	0.254747				0.942666	0.809155	0.996103	0.106424	0.12434				0.770459	0.593912	1.02293	0.376521	0.0635459
0.947297	0.776707	0.954014	0.350651	0.125014				1.16077	0.714321	0.939795	0.174223	0.225465				0.847317	0.383236	0.97524	0.0610624	0.144263
0.927248	0.816434	0.598968	0.408809	0.249509				0.866014	0.839195	0.960281	0.520189	0.252084				1.1928	0.617755	1.18775	0.145307	0.246563
1.02044	0.73127	0.701131	0.367821	0.189107				1.08729	0.748308	0.979548	0.13714	0.188016				1.38843	0.533201	1.038	0.204408	0.0354608
0.900336	0.610188	1.07451	0.24694	0.249632				0.983311	0.953221	1.04821	0.546157	0.198321				0.89608	0.619428	1.20866	0.0997954	0.231044
1.188	0.798428	1.19408	0.288423	0.194794				0.942724	0.518704	0.954064	0.541192	0.261797				0.800996	0.713063	0.854597	0.070719	0.0795549
0.897976	0.775222	1.13735	0.341102	0.193424				1.10554	1.00458	0.912559	0.0840697	0.499203				0.752126	0.645179	1.07072	0.241276	0.0921959
0.823382	0.580041	0.853816	0.174722	0.153977				0.905992	0.600804	1.09095	0.487404	0.512579				0.936785	0.262604	1.06002	0.123404	0.338012
1.04158	0.729413	0.872417	0.225606	0.451615				1.16313	0.976727	1.08066	0.100208	0.0823508				0.995161	0.366961	1.12039	0.0701115	0.195583
1.05689	0.843702	1.02215	0.196651	0.357708				1.08873	0.722808	1.09053	0.15861	0.399821				1.23328	0.507003	0.745742	0.0394364	0.257829
1.10344	0.500673	1.21442	0.49805	0.236138				0.933253	0.608982	1.13375	0.182976	0.422009				0.879666	0.642674	0.886477	0.11493	0.0606361
1.22972	0.697649	1.09203	0.187149	0.297685				1.07591	0.669621	0.987417	0.214175	0.443504				0.845239	0.672657	0.885006	0.0682569	0.352785
0.926637	0.625315	1.12495	0.31696	0.385657				1.21647	0.718761	0.942307	0.176067	0.223112				0.932042	0.587964	1.19857	0.280915	0.0649848
0.75857	0.816519	0.930699	0.310398	0.191498				1.16801	0.4463	1.08212	0.564248	0.132743				0.906077	0.595244	1.2397	0.0596555	0.368357
1.00833	0.540028	1.06822	0.340769	0.367009				0.761659	0.851887	0.963802	0.256198	0.115712				0.840634	0.290294	1.27575	0.0666368	0.304385
1.17929	0.736888	0.885108	0.30249	0.123048				1.02754	0.542143	0.859814	0.517594	0.53349				1.30528	0.634691	1.10581	0.282716	0.0571401
0.843013	0.264056	0.953689	0.380302	0.387228				1.14557	0.988068	0.953146	0.318063	0.350665				0.947763	0.665953	1.05941	0.100723	0.263275
0.805547	0.360726	1.08912	0.296942	0.144351				0.796822	0.59221	1.08173	0.173079	0.529919				0.799077	0.382053	0.954691	0.0525889	0.0958091
1.11239	0.768931	0.782673	0.149489	0.171278				1.02155	0.919802	0.87042	0.309919	0.174156				1.19154	0.426094	0.791648	0.066413	0.302392
1.01209	0.627134	1.15692	0.324295	0.325193				1.16489	0.735892	1.03232	0.287247	0.458616				1.13485	0.296668	0.86598	0.370766	0.352188
1.07416	0.4021	1.02126	0.16286	0.349041				1.06812	0.520915	0.867182	0.218373	0.118774				0.910501	0.403551	0.975422	0.111765	0.0507344
1.15806	0.745307	1.10835	0.317703	0.323932				1.01589	0.870821	0.954156	0.178804	0.476698				1.17334	0.693345	0.795187	0.0779988	0.0968749
1.03252	0.699483	0.78053	0.302049	0.274804				1.02335	0.73746	0.850535	0.47014	0.375773				1.2015	0.567948	0.967758	0.391998	0.0884761
1.00639	0.938252	0.86218	0.339547	0.323777				0.682521	0.903447	0.91452	0.341761	0.0976794				0.723189	0.499531	0.606563	0.126889	0.0313679
0.913746	0.523136	0.714765	0.224136	0.358737				1.1451	0.651688	0.872414	0.224272	0.0873491				0.873388	0.515561	0.906632	0.0421756	0.0526955
1.1605	0.761696	0.93381	0.153009	0.401164				0.975626	0.371517	0.654843	0.482372	0.466335				0.888949	0.62788	1.01348	0.146064	0.104943
1.02637	0.703422	0.824203	0.544137	0.251706				1.03153	0.993884	0.925785	0.170977	0.332949				0.773433	0.406077	0.829923	0.081143
1.23405	0.713419	1.0032	0.359039	0.214061				0.983253	0.808279	1.03762	0.305513	0.351799				1.33778	0.425988		0.0654324
1.05902	0.549259	1.31421	0.249493	0.346875				1.10967	0.970402	1.07418	0.212373	0.597133				1.00254	0.499841		0.0518429
																			0.148462
																			0.284613
Relative Fluorescence intensity of CHE-11::GFP								Relative Fluorescence intensity of KAP-1::GFP								Relative Fluorescence intensity of XBX-1::GFP								Relative Fluorescence intensity of BBS-7::GFP
WT	talp-3	ankr-26	talp-3;ankr-26	dyf-19				WT	talp-3	ankr-26	talp-3;ankr-26	dyf-19				WT	talp-3	ankr-26	talp-3;ankr-26	dyf-19				WT	talp-3	ankr-26	talp-3;ankr-26	dyf-19
1.1715	0.599806	1.15002	0.146901	0.0395876				0.899291	0.674472	0.936878	0.113865	0.222291				1.0888	0.599476	1.0321	0.0580223	0.171757				0.894015	0.605311	0.766067	0.0493647	0.121911
1.02427	0.580117	0.735209	0.092832	0.0325369				0.923497	0.719749	1.31497	0.174274	0.0831665				0.805584	1.04968	0.940989	0.0643925	0.0421861				0.912693	0.655567	0.826941	0.134301	0.136607
0.904581	1.07537	0.698904	0.111825	0.0882798				1.20676	0.522481	0.804048	0.215232	0.30713				1.28747	0.801774	0.911651	0.1488	0.162124				0.795013	0.458663	0.851036	0.191139	0.0501588
0.783707	0.860433	0.583829	0.0347685	0.0245725				1.1067	0.669863	0.681847	0.047582	0.130353				0.825481	0.654843	1.21049	0.181282	0.0757516				1.04866	0.566356	1.04774	0.16886	0.181196
0.841318	0.626295	0.815864	0.142737	0.0619365				1.15625	0.704051	1.0425	0.149845	0.170916				1.29883	0.501852	0.911067	0.116795	0.257153				0.83052	0.498205	1.23925	0.0454704	0.0653881
1.12014	0.632036	1.27956	0.0495411	0.0786173				0.917795	0.5794	1.21488	0.0414845	0.30418				0.949431	0.790736	1.14294	0.0731916	0.0561053				1.17648	0.867864	0.904088	0.0971304	0.0295993
1.05275	0.948882	0.741225	0.149286	0.13905				1.02742	0.644735	0.468603	0.013275	0.128799				0.915259	0.590915	1.0644	0.144192	0.19157				1.23834	0.803585	0.957021	0.155731	0.133017
0.901831	0.644011	0.876936	0.0922903	0.259495				0.828083	0.487805	0.933678	0.253727	0.0797029				1.09033	0.900982	1.01172	0.0685599	0.0525451				1.02951	0.904991	0.861903	0.0955422	0.0474284
1.02777	0.572767	0.81943	0.159394	0.0513362				0.92679	0.634212	0.785216	0.154586	0.144037				0.982021	0.648747	0.985878	0.0547122	0.0825505				1.1991	0.598425	0.933176	0.0946175	0.110543
1.11306	0.95096	0.903804	0.0583465	0.203477				0.663027	0.847719	1.14001	0.0731839	0.175907				0.760374	0.588176	1.12306	0.0559981	0.0330654				1.24494	0.614089	0.932523	0.0459816	0.0788226
0.914987	0.679466	1.17408	0.115989	0.0520881				0.723766	0.41416	1.11879	0.0934125	0.113654				1.24513	0.580508	1.10715	0.137548	0.0458415				0.642242	0.604114	0.764229	0.0750479	0.0654099
1.12171	0.673305	0.619753	0.115116	0.0569072				1.20705	0.553759	0.995061	0.0424064	0.0582627				1.01974	0.636316	1.23223	0.0907186	0.169221				1.24674	0.533363	0.942944	0.117755	0.0849469
0.70754	0.790653	1.08103	0.205523	0.0299333				1.21287	0.734499	0.914753	0.0647816	0.0797556				1.20191	0.846532	1.01824	0.146419	0.147622				0.833424	0.500326	0.96308	0.0857954	0.272202
1.05878	0.668817	0.710936	0.0558884	0.0382697				0.974056	0.613997	0.849721	0.0742243	0.0674683				0.843055	0.41998	0.865559	0.0409716	0.194892				0.825124	0.437081	0.806164	0.0889609	0.0454269
0.924948	0.601884	1.10583	0.118043	0.0549343				1.13866	0.616578	0.787086	0.144037	0.134304				1.0826	0.835078	1.06552	0.0621063	0.212788				1.25874	0.706248	0.949515	0.106877	0.0597098
1.17168	0.69398	0.917582	0.119329	0.0736851				1.2658	0.832877	0.872215	0.129563	0.0966391				1.31009	0.853545	1.0106	0.0698458	0.0749658				0.979114	1.05426	1.17218	0.10146	0.133964
1.04467	0.660158	1.12973	0.122401	0.0544815				1.10509	0.667202	0.703564	0.0591319	0.17492				0.861999	0.578782	0.641424	0.0540811	0.191237				0.923462	0.556577	0.975122	0.121247	0.248847
0.903465	0.480817	0.752715	0.0540772	0.0957752				0.909208	0.601854	0.88682	0.013815	0.0786361				0.936203	0.464607	0.956218	0.171685	0.0668929				1.14044	0.533222	0.801519	0.0540749	0.0704464
1.14823	0.375355	1.20942	0.0703295	0.0518941				0.934468	0.702141	0.745799	0.115564	0.103092				0.707126	0.614943	1.01438	0.0435316	0.0631779				0.840332	0.670688	1.079	0.0737751	0.0560765
0.937934	0.875375	0.818654	0.0878351	0.284051				0.713625	0.666702	1.23172	0.141824	0.141627				0.851628	0.935965	0.926844	0.0553075	0.0794785				1.17699	0.554869	0.971945	0.125936	0.14086
1.25189	0.526841	0.962523	0.0555973	0.183764				1.16388	0.396526	0.919942	0.0427751	0.19557				0.886944	0.738203	0.862166	0.161684	0.262333				1.08847	0.697339	0.784092	0.110489	0.0548364
1.01294	0.669343	1.09773	0.0705155	0.0600283				0.805971	0.994614	0.828123	0.142285	0.0535874				0.936715	0.591403	0.956635	0.0687385	0.0753349				0.904501	0.488284	0.865482	0.0828801	0.0788226
0.932622	0.650034	0.689121	0.117825	0.0469133				0.881328	0.82375	1.22428	0.296449	0.0936891				1.27968	0.756421	1.11214	0.165625	0.0718581				1.08785	0.954203	0.945849	0.136183	0.151575
1.00675	0.583546	1.23731	0.0753345	0.16359				0.950587	0.770545	0.998117	0.102908	0.12124				0.958624	0.601488	0.871477	0.0540811	0.0640829				0.89309	0.821306	0.726308	0.0765926	0.232312
1.30012	0.541759	0.789084	0.139899	0.0633677				0.943226	0.607372	0.907325	0.265632	0.294487				1.02539	0.787926	1.08452	0.0279097	0.0465917				0.881679	0.59973	1.1415	0.0981855	0.0649313
0.733875	0.556782	0.800509	0.0842288	0.027645				0.874006	0.699955	0.999671	0.204723	0.0543381				0.92838	0.904269	0.885301	0.0597488	0.0592249				1.21503	0.675257	1.15362	0.096445	0.245649
1.02519	0.838084	1.15216	0.153289	0.251951				0.781844	0.605924	1.00149	0.0760417	0.080019				1.39812	0.619444	0.965815	0.0337203	0.0627969				0.880178	0.608128	0.799571	0.116711	0.0503981
1.03618	0.525523	1.11225	0.0877299	0.0485466				0.884067	0.558724	1.20323	0.163027	0.083127				0.785545	0.757659	0.932559	0.189915	0.067131				1.3192	0.548146	0.772735	0.0937473	0.0726112
0.981451	0.621694	0.774506	0.144241	0.0424257				1.30425	0.504043	1.04289	0.130564	0.0926487				1.0475	0.594868	0.844663	0.170245	0.288671				1.199	0.709686	0.890469	0.16601	0.0756026
0.964957	0.857126	0.873111	0.0784961	0.0639094				0.980575	0.640389	1.27868	0.0551414	0.0571169				0.89235	0.608835	0.979854	0.0778472	0.0706674				0.621639	0.720847	1.13732	0.0591767	0.0621138
0.932775	0.692452	1.07971	0.144678	0.209711				1.03296	0.70521	0.948243	0.397961	0.0666913				0.820885	0.482717	1.13818	0.0652855	0.0360898				0.984423	0.771245	0.796613	0.138326	0.171156
1.20995	1.12359	0.751381	0.106028	0.0384475				0.912053	0.664924	0.803456	0.182137	0.0765685				1.31248	0.750884	0.966792	0.180854	0.0506638				0.761977	0.505113	1.1088	0.148649	0.193967
0.884682	0.816729	1.14355	0.0737902	0.0390701				1.22943	0.850985	0.926421	0.116064	0.0423932				0.929904	0.605453	0.975329	0.0545931	0.0415431				0.792522	0.431348	1.40039	0.121497	0.04336
0.731886	0.933681	0.985373	0.0716232	0.0806145				0.958792	0.562543	0.900964	0.0644919	0.083904				0.94405	0.944431	0.850759	0.0701911	0.233018				1.36283	0.60283	1.32124	0.084044	0.0813463
1.09502	0.896826	0.756378	0.13867	0.0338144				1.01376	0.609308	1.08991	0.157193	0.104014				0.897851	0.851402	0.98395	0.0797642	0.0540335				0.984031	0.726895	0.88603	0.0793338	0.297896
1.02493	0.644714	1.10782	0.0630362	0.173568				1.21089	0.714955	0.782015	0.12606	0.083206				0.63728	0.64727	0.967101	0.0652021	0.0301721				0.907689	0.687179	1.25286	0.0686624	0.175268
								1.23225	0.531436	1.25412	0.189301	0.104212				1.25518	0.618408	0.718938	0.14624	0.0403882				0.879852	0.565279	1.03068	0.0988491	0.103005
											0.130502

## Sheet: Fig. 2d
Relative Fluorescence intensity of PKD2								Relative Fluorescence intensity of ODR-10								Relative Fluorescence intensity of OSM-9::GFP
WT	talp-3	ankr-26	talp-3;ankr-26	dyf-19				WT	talp-3	ankr-26	talp-3;ankr-26	dyf-19				WT	talp-3	ankr-26	talp-3;ankr-26	dyf-19
0.906536	0.648837	1.15356	0.270168	0.267668				0.985902	0.770327	1.28553	0.252767	0.220695				0.680806	0.581778	0.78805	0.198052	0.248929
0.840047	0.675578	0.768244	0.314845	0.256873				0.798832	0.641984	1.22825	0.22495	0.285994				0.790131	0.482755	0.942526	0.273361	0.184457
0.667978	0.57401	1.03196	0.368811	0.356576				0.955327	0.710654	1.12881	0.366022	0.425885				0.643669	0.445618	1.4627	0.284271	0.270026
0.969018	0.714226	0.730296	0.386969	0.347183				0.838802	0.857805	1.05884	0.330263	0.361943				1.07691	0.532269	0.884943	0.21251	0.262645
0.721466	0.521307	1.21648	0.307448	0.244043				0.685457	0.647262	0.913602	0.436516	0.256454				0.755075	0.668429	1.49777	0.185674	0.230607
1.11515	0.596842	1.31544	0.367128	0.253607				0.811566	0.777064	1.35019	0.380429	0.320395				1.27497	0.445618	1.05003	0.287393	0.237051
0.902248	0.792549	1.25826	0.296006	0.335766				0.788352	0.465343	1.22318	0.371514	0.424268				1.16356	0.878858	0.804589	0.199092	0.329703
1.14621	0.545593	0.899839	0.415687	0.320291				0.885135	0.847015	1.336	0.382784	0.332397				1.33686	0.457995	0.853063	0.29447	0.298316
1.02936	0.644111	1.30681	0.284314	0.368693				0.815291	0.638903	0.982133	0.304776	0.43627				1.52253	0.532269	1.08732	0.114528	0.159642
1.4006	0.519265	0.871108	0.300594	0.308456				0.931848	0.869093	0.614754	0.357638	0.342782				1.08531	0.396103	1.11301	0.345554	0.168271
1.24078	0.659678	0.949982	0.275706	0.379605				1.14893	0.451921	0.728331	0.37457	0.238909				0.864509	0.346595	0.788263	0.253024	0.225641
1.33135	0.56963	0.79901	0.36669	0.347903				0.807639	0.5327	1.25921	0.253272	0.353174				0.914151	0.618915	1.03978	0.284703	0.324189
1.25772	0.588293	1.21169	0.428471	0.289918				0.745888	0.651814	0.763345	0.43942	0.322011				1.07494	0.544646	1.40083	0.333171	0.269101
0.935031	0.469738	1.15871	0.351169	0.272617				1.07328	0.698842	0.724695	0.289807	0.373137				1.43692	0.445618	0.936806	0.319753	0.28272
1.43488	0.568969	1.29744	0.251473	0.38206				1.34868	0.494435	0.692635	0.358256	0.313968				1.1101	0.495132	1.15233	0.247566	0.33911
0.882106	0.634554	0.904552	0.384416	0.234754				1.31303	0.780908	0.753098	0.38082	0.405107				1.00264	0.470433	0.816966	0.210039	0.216003
0.953772	0.624755	1.38382	0.302283	0.227632				0.979318	0.771243	1.02583	0.324581	0.236485				0.751953	0.420863	0.763509	0.336999	0.206346
0.677797	0.925892	0.914096	0.375023	0.319552				1.32718	0.698898	0.767265	0.281492	0.384337				1.3121	0.705561	1.11405	0.161961	0.293703
0.967931	0.774882	0.938186	0.246236	0.23554				0.847438	0.628536	0.680331	0.193737	0.259686				0.581778	0.557023	0.828303	0.154835	0.277085
0.861335	0.871554	1.17699	0.369275	0.221427				0.838385	0.634086	1.35275	0.384816	0.332397				0.953127	0.557023	1.3121	0.346595	0.233704
1.0969	0.634659	0.72504	0.35092	0.301085				0.899921	0.381212	1.05511	0.393832	0.343597				1.06059	0.507509	1.01502	0.23727	0.153673
0.953863	0.557677	0.808836	0.415183	0.316887				1.26149	0.702093	1.30656	0.251428	0.246062				1.1388	0.507509	1.08929	0.371349	0.292748
0.742747	0.768381	0.828035	0.303632	0.388423				0.896316	0.791016	1.06455	0.325856	0.42346				0.829344	0.767452	0.730321	0.235189	0.30047
0.904349	0.500465	0.713957	0.249849	0.383101				1.2826	0.672326	1.1309	0.365075	0.359519				1.20069	0.594161	1.16356	0.317563	0.348694
0.818171	0.652929	0.909481	0.362278	0.337403				1.01066	0.724114	1.2599	0.391528	0.415499				0.990264	0.43324	0.656052	0.235189	0.193609
1.426	0.759014	1.09283	0.247015	0.247689				0.936141	0.668897	0.770327	0.37832	0.394722				0.713994	0.643669	0.56836	0.203303	0.229372
1.04404	0.600672	0.903531	0.305988	0.228817				1.30979	0.695476	0.676524	0.313741	0.288425				0.763509	0.594161	1.00267	0.198052	0.212656
0.936962	0.531755	0.714854	0.306375	0.271504				1.2419	0.646807	0.980366	0.25646	0.361135				0.656052	0.383726	0.61897	0.233728	0.200309
0.823996	0.671709	1.05237	0.376934	0.267511				0.861795	0.828397	0.759816	0.31138	0.309195				1.10167	0.457995	0.581778	0.259322	0.128718
1.01173	0.602465	0.606818	0.349074	0.346377				1.37309	0.930711	0.850576	0.245746	0.384273				1.21308	0.519886	1.12746	0.284703	0.206242

## Sheet: Fig. 3b
Fluorescence intensity of DYF-19::GFP
WT	talp-3	ankr-26	talp-3;ankr-26
3188.89	2706.46	1558.84	172.48
1773.02	2454.53	2672.98	227.03
2423.43	1477.24	3300.8	319.34
1630.75	2367.31	2722.85	98.77
3289.03	3282.45	2528.22	346.34
2637.62	3291.4	2936.53	164.97
2866.32	3019.32	1927.24	297.44
2607.16	2494.39	2532.48	0
2408.51	3309.56	2699.75	0
1951.63	3234.37	3423.23	234.1
2057.08	2667.38	2584.95	262.7
3094.94	3236.3	3078.44	312.49
3423.36	3025.48	2483.07	243.03
3547.63	2636.45	3377.15	118.11
2571.88	1971.56	2208.2	0
2911.7	2431.6	2858.68	229.24
2465.33	2293.32	2495.82	152.48
3565.54	3085.78	2416.07	177.15
3050.54	3020.52	3434.73	209.18
2466.77	2387.67	3171.92	274.58
2298.11	2489.36	2799.03	376.49
2120	3375.12	3156.24	219.78
2740.43	1965.38	2607.03	0
3170.31	2182.2	1846.51	320.21
2791.1	2052.57	2735.92	0
2439.12	3335.41	2232.44	0
2902.58	2455	2387.66	378.36
3508.08	1772.52	2316.7	621.95
2590.67	2942.24	2657.5	299.79
2708.7	2516.25	2820.58	285.13
2651.27	3433.37	2553.96	410.79
2252.15	2390.27	2757.86	221.29
2675.59	3150.23	2049.07	139.82
3092.3	2765.17	2198.8	284.51
3154.83	3412.42	1774.61	246.7
1945.18	3281.5	2909.82	262.56

## Sheet: Fig. 4
Relative Fluorescence intensity of ANKR-26::VN;TALP-3::VC				Relative Fluorescence intensity of DYF-19::VC;ANKR-26::VN				Relative Fluorescence intensity of DYF-19::VC;TALP-3::VN
WT	dyf-19			WT	talp-3			WT	ankr-26
0.932176	0.904978			0.959722	0.354279			1.04218	0.739477
1.02084	0.912378			1.03187	0.367146			1.02411	0.665954
1.00301	0.998011			1.02148	0.373464			0.952783	0.661086
0.913187	0.956318			1.11641	0.337208			0.958013	0.725173
0.969554	0.876935			0.997683	0.344769			1.00518	0.659701
1.08108	0.893365			0.921197	0.3629			0.893031	0.626157
0.929641	0.963402			0.946679	0.351508			1.02549	0.705865
1.02736	0.960774			1.01126	0.376602			0.895687	0.647805
0.99044	1.02521			0.926197	0.365679			1.04386	0.67521
0.97284	1.09254			0.888759	0.413585			0.921285	0.707693
1.02182	0.942092			0.901408	0.460575			0.969082	0.702652
0.988885	0.939972			1.02569	0.377146			0.906447	0.656865
0.992741	1.10129			1.07496	0.270776			0.959548	0.708905
1.02236	1.04555			1.03774	0.399618			1.01643	0.701109
1.02498	0.978066			1.04429	0.31585			1.10638	0.65916
1.0555	1.06352			0.952895	0.359714			0.96553	0.661071
0.996841	1.03101			1.0817	0.338118			0.915973	0.683795
1.07919	0.930719			0.923004	0.334171			0.997803	0.645924
1.04837	0.869355			1.06582	0.424353			0.81783	0.679536
1.02149	1.06134			1.01393	0.353165			0.942535	0.699243
1.0248	0.979081			1.09791	0.365421			1.03176	0.642523
0.984224	0.987807			0.902808	0.41546			1.03165	0.65916
1.00012	1.01552			1.00037	0.389985			1.03278	0.687512
0.968399	0.985292			0.990048	0.407566			0.997825	0.68761
0.923815	0.925517			0.969824	0.363355			0.960744	0.715895
1.0324	0.99608			1.02188	0.311875			1.05901	0.69527
1.01409	1.05364			1.03058	0.35661			1.00789	0.664239
1.01992	0.947611			1.00594	0.407064			1.0626	0.708385
0.908112	0.904807			1.04494	0.373905			1.06946	0.75813
1.03892	0.944238			1.08186	0.367404			0.924784	0.686843
1.07118	0.905056			1.00393	0.273853			1.11937	0.617714
0.934399	0.988329			0.979396	0.324416			1.00105	0.691899
1.11274	0.903349			0.927909	0.275348			1.12525	0.669942
0.96445	0.958897				0.33324			1.11712	0.657595
0.932079	0.905197				0.38881			0.976915	0.710101
1.07617	1.0101				0.31625			1.06494	0.687949
1.03716	0.916888							1.0967	0.701899
1.02379	1.02374							1.08956	0.594937
0.92225	0.878715							1.02554	0.671658
0.961218	1.00831							1.00978
0.971119	0.927798							0.945439
0.986247	0.938441							0.935605
	0.944506							0.988262
	1.02915							0.899118
	0.900921							1.06783
	0.967224
	0.96424
	0.775902

## Sheet: Fig. 5
Diameter quantification (nm)
TALPID3-M	TALPID3-D	ANKRD26	FBF1
362	387	435	482
376	346	493	474
318	388	459	440
312	366	447	458
408	303	416	505
		489	490
			509
ANKRD26 positive ratio (n=100)
siNC	siCEP83
100	39
98	45
95	37
TALPID3 positive ratio (n=100)
siNC	siCEP83
94	100
98	93
95	95

## Sheet: Fig. 6a
Ciliated cells ratio (n=100)
siNC	siTALPID3	siANKRD26	siTALPID3+siANKRD26
47	32	48	15
53	28	47	19
51	34	52	17
Relative IFT 140 intensitity
siNC	siTALPID3	siANKRD26	siTALPID3+siANKRD26
1.07856	0.937255	1.03697	0.435386
0.967055	0.960158	0.999413	0.483737
1.11572	0.87333	0.987592	0.444932
0.90157	1.06251	1.02346	0.479354
0.919058	0.987592	0.893468	0.503062
0.934702	0.981855	0.9449	0.464135
0.870636	1.00947	1.12369	0.452596
1.03739	0.875838	1.06059	0.406663
1.02336	0.901815	1.02512	0.518461
1.08338	0.938576	0.981919	0.46971
0.938783	0.958088	1.00604	0.545212
1.00494	1.02268	0.968969	0.442438
1.05449	1.09719	0.936636	0.467119
1.0262	0.939228	0.958707	0.496622
1.11487	1.01566	0.893745	0.486231
1.02107	1.08642	0.918774	0.452571
1.00559	0.904729	1.05292	0.415042
0.948129	0.895505	0.90529	0.471915
1.05631	1.06337	0.943849	0.448568
0.895195	1.09788	0.957637	0.497834
0.954292	1.0168	0.876244	0.514536
1.06221	0.988159	1.06602	0.424499
1.01232	0.887318	1.00237	0.486225
0.92631	1.03407	1.01276	0.469388
0.88445	0.999691	1.02134	0.454356
1.01861	0.965179	1.06331	0.503584
0.964083	0.96251	0.928708	0.43469
1.0791	1.06232	0.927296	0.419426
0.957283	0.994083	0.900829	0.464605
1.02125	0.966281	0.843267	0.57603
0.994972	1.00237		0.530979
1.09853	1.07034		0.388369
1.05977	0.893764		0.419193
0.952874	0.906592		0.452861
1.01667	0.883148		0.417788
0.985993	0.939756		0.430171
1.05915	0.964663
1.11389	0.920521
0.990582	0.895827
1.01215
0.98346
0.906791
1.00239
0.945828

[truncated: 9 more sheets: Fig. 6b, Fig. 6c, Fig. 7, Fig. S2g, fig. S3d, Fig. S4, Fig. S5, Fig. S7, Fig. S8]
